# Supplementary material for: Flash Lamp Sintering and Optoelectronic Performance of Silver Nanowire Transparent Conductive Films
Source: Materials (Basel). 2025 Dec 3;18(23):5456. doi: 10.3390/ma18235456 (PMC12692753; doi:10.3390/ma18235456)
Supplement: Supplementary file 1 [file materials-18-05456-s001.zip]

Archive with 1 entries (1 files):
- materials-4011927-supplementary.pdf
